# Supplementary material for: Molecular Portrait of Autoantigens in Type 1 Diabetes
Source: Biomolecules. 2025 Dec 11;15(12):1723. doi: 10.3390/biom15121723 (PMC12730728; doi:10.3390/biom15121723)
Supplement: Supplementary file 1 [file biomolecules-15-01723-s001.zip › Supplementary Table S1.xlsx]

## Sheet: Sheet1
Supplementary Table S1. Clinical Trials of Antigen-Specific Immunotherapies for Type 1 Diabetes
Clinical trial No.	Phases	ASI Class	Status	Start Year	Completion Year	ASI Interventions	Title	Outcomes
NCT00453375	PHASE1	DNA_vaccine_proinsulin	COMPLETED	2006	2011	BHT-3021	Phase 1 Study of BHT-3021 in Subjects With Type 1 Diabetes Mellitus	The purpose of this study is to determine the safety of BHT-3021 injections given weekly for 12 weeks and to evaluate the effect of BHT-3021 on antibody and immune (T cell) responses to autoantigens (e.g. insulin). Changes in pancreatic beta cell function, insulin requirements and blood glucose levels will also be evaluated.
NCT00435981	PHASE2	GAD	COMPLETED	2005	2007	rhGAD65 formulated in Alhydrogel® (Diamyd®)	Efficacy and Safety of Diamyd® in Children and Adolescents With Type 1 Diabetes	This is a randomized, placebo-controlled phase II study to investigate if a prime and boost of 20ug Diamyd® (rhGAD65 formulated in Alhydrogel®), administered subcutaneously four weeks apart, is safe and can preserve beta cell function in children and adolescents with type 1 diabetes with a diabetes duration less than 18 months at intervention.
NCT00529399	PHASE2	GAD	COMPLETED	2009	2012	GAD-Alum and Aluminum hydroxide; GAD-Alum	Effects of Recombinant Human Glutamic Acid Decarboxylase on the Progression of Type 1 Diabetes in New Onset Subjects	The purpose of this study is to determine whether treatment with multiple injections of GAD-Alum will preserve the body's own (endogenous) insulin production in patients who have been recently diagnosed with type 1 diabetes mellitus (T1DM).
NCT00723411	PHASE3	GAD	TERMINATED	2008	2011	rhGAD65	A Phase III Study to Investigate the Impact of Diamyd in Patients Newly Diagnosed With Type 1 Diabetes (EU)	The purpose of this study is to determine whether Diamyd (rhGAD65 formulated in alum) is effective in preserving the body's own insulin producing capacity in patients recently diagnosed with type 1 diabetes.
NCT00751842	PHASE3	GAD	TERMINATED	2008	2012	rhGAD65	A Phase III Study to Investigate the Impact of Diamyd in Patients Newly Diagnosed With Type 1 Diabetes (USA)- DIAPREVENT	The intended purpose of this study was to determine whether Diamyd (rhGAD65 formulated in alum) is effective in preserving the body's own insulin producing capacity in patients recently diagnosed with type 1 diabetes. Based on results from other clinical trials with the study drug it was judged unlikely this study would meet the intended primary or secondary efficacy endpoints. Therefore the prim…
NCT00837759	PHASE2	GAD	TERMINATED	2009	2011	GAD65 (Diamyd)	Novel Therapy to Preserve Beta Cell Function in New Onset Type 1 Diabetes	Background: * Type 1 diabetes (T1D) occurs when the immune system attacks insulin-producing cells (beta cells) in the pancreas, resulting in their death. * Insulin injections currently are the best method for controlling blood sugar in individuals with T1D. However, animal studies have shown that the drugs sitagliptin and lansoprazole can help reverse beta cell damage or develop new beta cells. I…
NCT01129232	PHASE2	GAD	TERMINATED	2011	2013	GAD-alum	Diabetes Virus Detection Project, Intervention With GAD-alum	The purposes of this study are to test whether GAD vaccination can stop the progression of newly diagnosed type 1 diabetes, to describe the related immunological processes (insulitis) in pancreas and small intestines evolving the mechanism of the effect of GAD vaccination and finally try to detect viruses and virus receptors directly in the insulin producing beta cells of the pancreas in patients…
NCT01785108	PHASE2	GAD	COMPLETED	2013	2017	GAD-Alum (Diamyd) 20 µg X 2; GAD-Alum (Diamyd) 20 µg	DIABGAD - Trial to Preserve Insulin Secretion in Type 1 Diabetes Using GAD-Alum (Diamyd) in Combination With Vitamin D and Ibuprofen	The objectives of this study is to * evaluate the safety and influence of treatment with GAD-Alum (Diamyd) combined with Vitamin D and Ibuprofen on preservation of residual insulin secretion in recently diagnosed Type 1 Diabetes * evaluate how the above mentioned treatments influence the immune system of the subjects and interact with any viral infections * evaluate the safety and influence of tr…
NCT02002130	PHASE1	GAD	COMPLETED	2015	2022	GABA and Placebo GAD-alum; Placebo GABA and Placebo GAD-alum; Active Oral GABA and Active GAD-alum injection	The Use of Glutamic Acid Decarboxylase (GAD) and Gamma-Amino Butyric Acid (GABA) in the Treatment of Type I Diabetes	Type I Diabetes is an auto immune disease in which the body's immune system attacks and destroys the insulin-producing beta cells of the pancreas. Therefore, children affected by this condition present with high blood sugars. This condition affects 1:400/500 persons worldwide.Type I Diabetes, previously known as Juvenile Diabetes,usually strikes in childhood, adolescence, or young adulthood, but …
NCT02352974	PHASE1	GAD	COMPLETED	2015	2019	GAD-Alum	GAD-Alum (Diamyd) Administered Into Lymph Nodes in Combination With Vitamin D in Type 1 Diabetes (DIAGNODE-1)	The objectives of the main study is to: * Evaluate the safety of giving GAD-Alum (Glutamic acid decarboxylase) (Diamyd) directly into lymph glands in combination with an oral vitamin D regimen * Evaluate how the above mentioned treatments influence the immune system and endogenous insulin secretion. The objective of the sub-study is to: * Evaluate safety after a fourth injection with 4 μg GAD-Alu…
NCT02387164	PHASE2	GAD	TERMINATED	2015	2019	Alum-GAD	Prevention Trial: Immune-tolerance With Alum-GAD (Diamyd) and Vitamin D3 to Children With Multiple Islet Autoantibodies	The purpose of this study is to evaluate if immune-tolerance with Alum-formulated GAD (Diamyd), in combination with high dose Vitamin D3, may delay or stop the autoimmune process leading to clinical type 1 diabetes in non-diabetic children with ongoing beta-cell autoimmunity as indicated by positive islet autoantibodies.
NCT02464033	PHASE2	GAD	COMPLETED	2015	2019	GAD-Alum	EDCR Study - Etanercept Diamyd Combination Regimen -Open Trial to Evaluate Safety in Children With Type 1 Diabetes	The objectives of this study is to: * Evaluate the tolerability of a combination therapy with Diamyd, vitamin D and etanercept * Evaluate how the above mentioned treatments influence the immune system and endogenous insulin secretion
NCT05018585	PHASE3	GAD	RECRUITING	2022	2027	Recombinant human glutamic acid decarboxylase (rhGAD65) formulated in Alhydrogel®	A Phase III Study to Investigate if the Study Drug Diamyd Can Preserve Insulin Production and Improve Glycemic Control in Patients Newly Diagnosed With Type 1 Diabetes	The objective of DIAGNODE-3 is to evaluate the efficacy and safety of three intranodal injections of 4 μg of Diamyd compared to placebo, along with oral Vitamin D supplementation, to preserve endogenous beta cell function and influence glycemic parameters in adolescent and adults recently diagnosed with T1D carrying the HLA DR3-DQ2 haplotype.
NCT05351879	PHASE1;PHASE2	GAD	COMPLETED	2022	2023	GAD-alum (Diamyd) 40 μg/mL	Evaluation of a Booster Administration of GAD-alum (Diamyd®) in Individuals With Type 1 Diabetes	The objective of the study is to evaluate the feasibility and safety of administering a 4th or 5th intralymphatic booster dose of GAD-alum (Diamyd®) to T1D patients carrying HLA DR3-DQ2, who have earlier been treated with three or four intralymphatic doses of GAD-alum (Diamyd®) respectively.
NCT00058981	PHASE2	HSP60_peptide	TERMINATED	2002	2007	DiaPep277	Safety, Tolerability, Immunological and Clinical Efficacy of Multiple Subcutaneous Doses of DiaPep277 in Latent Autoimmune Diabetes in Adults (LADA)	Randomized, double-blind, parallel-group study to evaluate safety and efficacy of multiple subcutaneous doses of DiaPep277 in patients with Latent Autoimmune Diabetes in Adults (LADA). Study medication will be administered at time 0, 1 and 3 months, and then every 3 months for a total of 8 administrations. The total duration of the trial is 24 months (treatment for 18 months and follow-up for an …
NCT00615264	PHASE3	HSP60_peptide	COMPLETED	2005	2012	DiaPep277	Efficacy Study of DiaPep277 in Newly Diagnosed Type 1 Diabetes Patients	The purpose of this study is to determine if DiaPep277 can effectively protect the internal production of insulin in patients newly diagnosed with type 1 diabetes, by stopping the immune destruction of insulin-producing beta-cells in the pancreas. DiaPep277 acts on the immune system and is expected to prevent further destruction of the beta-cells by stimulating regulatory responses, without causi…
NCT00644501	PHASE3	HSP60_peptide	COMPLETED	2008	2013	DiaPep277	Long-Term Treatment Effect of DiaPep277 in Type 1 Diabetes	The study is an open-label extension study, offering patients who participated and completed previous study 901 to continue treatment with DiaPep277 and clinical follow-up, for 2 additional years. The expectation is first to demonstrate that extended treatment with DiaPep277 is safe and second to evaluate the long-term effectiveness of treatment. Only patients who completed the previous 2-year st…
NCT01103284	PHASE3	HSP60_peptide	COMPLETED	2010	2014	DiaPep277	Efficacy and Safety Study of DiaPep277 in Newly Diagnosed Type 1 Diabetes Adults	This study will look at the treatment effect of DiaPep277 on preservation of beta-cell function, as defined by meal-stimulated secretion of insulin. DiaPep277 is a peptide that changes the way the immune system behaves, stopping its attack on the beta-cells. Adults (\>20 years) with newly diagnosed (\<6 months) type 1 diabetes will be treated with 10 injections of DiaPep277 or Placebo over a 2-ye…
NCT01460251	PHASE3	HSP60_peptide	TERMINATED	2012	2015	DiaPep277	OPen Label Study to Evaluate Long Term Treatment Effect of DiaPep277	The study is an open-label extension study, offering patients who participated and completed previous studies 901 and 910 (an extension to 901) to continue treatment with DiaPep277 and clinical follow-up, for up to 3 additional years.The aim of the study is to collect safety and efficacy data of long term treatment effect of Diapep277.Only patients who completed studies 901 or 910 and still have …
NCT01881958	PHASE1;PHASE2	HSP60_peptide	WITHDRAWN	2015	2017	DiaPep277®	The Safety and Efficacy of Administrating DiaPep277® Vaccination in Type 1 Diabetes Patients.	Type 1 diabetes is caused by an autoimmune process resulting in a selective destruction of the pancreatic insulin-secreting beta-cell. DiaPep277® is a small, lyophilized powder containing 24 Amino-acids. We have proved in former studies that DiaPep277® can slow down beta cells destruction in the pancreas and therefore decelerate the progress of Diabetes. The objective of the study is to assess th…
NCT01898286	PHASE3	HSP60_peptide	TERMINATED	2013	2014	DiaPep277®	Open-Label Extension Study to Evaluate Long Term Safety and Treatment Effect of DiaPep277®	This is an extension study to evaluate the safety and tolerability of long-term treatment with DiaPep277® and to determine the long-term treatment effect of DiaPep277® on parameters of metabolic control and on preservation of beta-cell function in subjects who have long exposure to DiaPep277®.
NCT03624062	PHASE1	Insulin_B_chain	RECRUITING	2020	2025	MAS-1 adjuvanted Insulin B-chain	MER3101: MAS-1 Adjuvanted Antigen-specific Immunotherapeutic for Prevention and Treatment of Type 1 Diabetes	The study is a randomized, double-masked, placebo-controlled, Phase 1 dose-escalation clinical trial. The objective of the trial is to determine if IBC adjuvanted with MAS-1 is safe and will favor tolerogenic pathways to restore immunologic balance and reverse type 1 diabetes (T1D) autoimmunity.
NCT00336674	PHASE2	Nasal_insulin	COMPLETED	2006	2019	Intranasal insulin	Trial of Intranasal Insulin in Children and Young Adults at Risk of Type 1 Diabetes	In people with type 1 diabetes the beta cells of the pancreas no longer make insulin because the body's immune system has attacked and destroyed the beta cells. It is thought that exposure of the mucous membranes to insulin may cause act like a vaccine effect whereby protective immune cells are stimulated and these then counteract the "bad" immune cells that damage the beta cells. This study aims…
NCT03182322	PHASE2	Nasal_insulin	COMPLETED	2018	2021	intranasal insulin	PINIT Study: Primary Intranasal Insulin Trial	Type 1 diabetes (T1D) results from an autoimmune destruction of the insulin-producing beta cells. Administration of mucosal insulin in islet autoantibody-negative children who are genetically predisposed for T1D offers the potential for inducing immunological tolerance to beta cells and thereby protect against the development of islet autoimmunity and T1D. Intranasal insulin has the advantage tha…
NCT00004984	PHASE3	Oral_insulin	COMPLETED	1994	2003	Oral Insulin	The Diabetes Prevention Trial of Type 1 Diabetes (DPT-1)	The Diabetes Prevention Trial of Type 1 (DPT-1) was a multicenter randomized, controlled clinical trial designed to determine whether it is possible to delay or prevent the clinical onset of type 1 diabetes through daily doses of insulin in individuals determined to be at risk for the disease. Subjects were recruited from study clinics and through media campaigns.First-degree relatives, 3 to 45 y…
NCT00419562	PHASE3	Oral_insulin	COMPLETED	2007	2017	Oral Insulin	Oral Insulin for Prevention of Diabetes in Relatives at Risk for Type 1 Diabetes Mellitus	Type 1 diabetes (T1D) is an autoimmune disease. This means that the immune system (the part of the body which helps fight infections) mistakenly attacks and destroys the cells that produce insulin (islet cells found in the pancreas). As these cells are destroyed, the body's ability to produce insulin decreases. There is evidence suggesting that repeated oral administration of an autoantigen (the …
NCT01120912	PHASE1	Oral_insulin	COMPLETED	2010	2011	Oshadi Oral Insulin	Safety and Efficacy of Single Administration of Oshadi Oral Insulin in Type I Diabetes Patients	The study will be a non-randomized, open label, single dose, single blind, placebo control, single center, single arm study in Type I diabetes patients. The study will include single dose administration for the evaluation of single dose acute toxicity, pharmacokinetics and activity.
NCT02547519	PHASE2	Oral_insulin	COMPLETED	2015	2017	Oral Insulin	Pre-POINT-Early Study	Type 1 diabetes (T1D) results from an autoimmune destruction of the insulin-producing beta cells within the pancreatic islets of Langerhans. This process is identified by circulating islet autoantibodies to beta cell antigens, and is mediated by a lack of immunological self-tolerance. Self-tolerance is achieved by T cell exposure to antigen in the thymus or periphery in a manner that deletes auto…
NCT02580877	PHASE2	Oral_insulin	COMPLETED	2016	2018	500mg oral insulin crystals every other week; 67.5 mg oral insulin crystals daily	Immune Effects of Oral Insulin in Relatives at Risk for Type 1 Diabetes Mellitus (TN20)	The study is a 2 arm, multi-center, randomized, open-labeled clinical trial designed to assess the effects of varying doses and schedules of oral insulin on immunological and metabolic markers in relatives at risk for type 1 diabetes (T1D).
NCT02620072	PHASE2	Oral_insulin	COMPLETED	2015	2024	Oral Insulin	Fr1da Insulin Intervention	Type 1 diabetes (T1D) results from an autoimmune destruction of the insulin-producing beta cells. The process of autoimmune destruction is identified by circulating islet autoantibodies to beta cell antigens, and is mediated by a lack of immunological self-tolerance. Self-tolerance is achieved by T cell exposure to antigen in the thymus or periphery in a manner that deletes autoreactive effector …
NCT03364868	PHASE2	Oral_insulin	COMPLETED	2018	2024	Oral Insulin	GPPAD-POInT (Global Platform of Autoimmune Diabetes - Primary Oral Insulin Trial)	The GPPAD-POInT Study is designed as a randomized, placebo-controlled, double blind, multicentre, multinational primary prevention phase IIb study aiming to induce immune tolerance to beta-cell autoantigens through regular exposure to oral insulin for a period of 29 to 32 months. The hypothesis is that regular exposure to oral insulin throughout the period in life where beta-cell autoimmunity usu…
NCT01536431	PHASE1;PHASE2	Proinsulin_peptide	COMPLETED	2012	2015	Pro insulin peptide	Safety Study to Assess Whether Proinsulin Peptide Injections Can Slow or Stop the Body Damaging Its Own Insulin-making Cells in the Pancreas in Patients Newly Diagnosed With Type 1 Diabetes	The purpose of this study is to address the safety issue of whether, in patients with newly-diagnosed diabetes who still make some insulin, proinsulin peptide therapy adversely affects the rate of damage to the insulin making cells.
